# Supplementary material for: Ex Vivo Infection of Human Placental Explants by Trypanosoma cruzi Reveals a microRNA Profile Similar to That Seen in Trophoblast Differentiation
Source: Pathogens. 2022 Mar 16;11(3):361. doi: 10.3390/pathogens11030361 (PMC8952303; doi:10.3390/pathogens11030361)
Supplement: Supplementary file 1 [file pathogens-11-00361-s001.zip]

Archive with 1 entries (1 files):
- pathogens-1529921-SI.pdf
